# Supplementary material for: Patient Facing AI Chatbots in Digital Orthodontic Education: A Comparative Evaluation of Understandability, Actionability, Quality, and Safety of Dietary Advice
Source: Healthcare (Basel). 2026 Jul 20;14(14):2192. doi: 10.3390/healthcare14142192 (PMC13410038; doi:10.3390/healthcare14142192)
Supplement: Supplementary file 1 [file healthcare-14-02192-s001.zip]

Archive with 1 entries (1 files):
- healthcare-4394029-supplementary.pdf
